# Supplementary material for: An Interactive, Case-Based Workshop on the Patient Experience for Internal Medicine Residents
Source: MedEdPORTAL. 2024 Oct 1;20:11442. doi: 10.15766/mep_2374-8265.11442 (PMC11442592; doi:10.15766/mep_2374-8265.11442)
Supplement: Supplementary file 1 — Preworkshop Survey.docxPostworkshop Survey.docxPatient Experience Workshop.pptxClinical Scenarios.docx [file mep_2374-8265.11442-s001.zip]

Archive with 5 entries (5 files):
- C. Patient Experience Workshop.pptx
- D. Clinical Scenarios.docx
- A. Preworkshop Survey.docx
- B. Postworkshop Survey.docx
- _Educational Summary Report_11442.pdf
